# Supplementary material for: Identifying Chemical Differences in Cheddar Cheese Based on Maturity Level and Manufacturer Using Vibrational Spectroscopy and Chemometrics
Source: Molecules. 2023 Dec 12;28(24):8051. doi: 10.3390/molecules28248051 (PMC10745544; doi:10.3390/molecules28248051)
Supplement: Supplementary file 1 [file molecules-28-08051-s001.zip]

Archive with 1 entries (1 files):
- molecules-2704206-supplementary.pdf
